# Supplementary material for: Key issues in Japan’s public health centers to prepare for future pandemics: a text mining study using a topic model
Source: BMC Health Serv Res. 2024 May 17;24:636. doi: 10.1186/s12913-024-11094-w (PMC11100133; doi:10.1186/s12913-024-11094-w)
Supplement: Supplementary file 1 — Supplementary Material 1. [file 12913_2024_11094_MOESM1_ESM.xlsx]

## Sheet: supplementary
Table A. All questions in the questionnaire
Characteristics
Please answer the following questions about yourself. Please select the most appropriate option.
	What is your age?
	a) 10s	b) 20s	c) 30s	d) 40s	e) 50s	f) 60s
	What is your sex?
	a) man	b) woman
	How many years have you been a municipal worker?
	a) 0-5 years	b) 6-10 years	c) 11-15 years	d) 16- years
	Do you work in a managerial position ? The managerial position means you have subordinates who are subject to performance reviews.
	a) yes	b) no
	What is your occupation?
	a) public health nurse, midwife	b) doctor, dentist	c) other technicians	d) administrative staff
	Did you experience an additional workload exceeding 100 hours per month in response to the pandemic, beyond the legally defined 40-hour work week.
	a) yes	b) no
	What is the jurisdiction of your institution?
	47 prefectures in Japan
	What is your workplace?
	a) public health center	b) local government	c) other
Stressors
We would like to ask you about any burdensome or stressful experiences you have had in your work in response to COVID-19 pandemic.
Please select the most applicable option for the following 26 questions.
If you did not match the situation or work, please select 'Not Applicable/Experienced'.
The options were a) not applicable/experienced, b) did not feel at all, c) felt a little, d) felt moderately, e) felt strongly.
1	I had to work during nights and weekends.
2	I had to respond to emergency calls during the night.
3	I had short intervals between shifts and couldn't secure enough sleep.
4	I had to work while feeling anxiety about infection.
5	I had to work beyond my responsibilities and roles.
6	I had to deal with matters related to cituzens' life and death.
7	I had to teach tasks to people who came to help.
8	I couldn't secure additional personnel or assistance.
9	I felt that the task I was responsible for was meaningless.
10	I didn't get opportunities to improve or review the tasks related to COVID-19.
11	The workplace environment (noise, lighting, temperature, ventilation, space, layout, etc.) was bad.
12	The higher organisation did not understand the situation on the frontline.
13	Other departments were indifferent and uncooperative.
14	I had to handle regular duties while also managing COVID-19-related tasks.
15	I negotiated with the medical institutions, including responding to complaints.
16	I received terrible complaints and difficult requests from citizens.
17	I had to deal with the press.
18	I had to adapt to sudden policy changes by the government.
19	The organization's policy was not clear.
20	I didn't feel convinced or satisfied with the organization's policy.
21	The organization's measures were not medically correct.
22	I didn't receive support or leadership from superiors.
23	I didn't receive support from colleagues or subordinates.
24	I couldn't freely express opinions in the organization or workplace, and my opinions were not respected.
25	It was difficult to take a day off.
26	I had to sacrifice my family due to my duties.
Please write any other comments you have regarding stressful experiences
	Free comment
Resources
We would like to ask you about interventions that you feel have reduced your burden and stress in response to COVID-19 pandemic.
Please select the most applicable option for the following 20 questions.
If you did not match the intervention, please select 'Not Applicable/Experienced'.
The options were a) not applicable/experienced, b) did not reduced at all, c) slightly reduced, d) moderately reduced, e) significantly reduced.
1	My work was shared and made more efficient through organisational interventions.
2	Roles were reviewed based on the situation.
3	My operations such as telephone services and health checks for home care patients have been outsourced.
4	ICT-based systems were introduced.
5	Simplification and downsizing of operations.
6	I got operational support staff from my organisation.
7	Work was divided according to the characteristics of my occupation.
8	Operations for handling complaints and epidemiological surveys were manualized.
9	Urgent call support and other duties were rotated among the staff.
10	I was educated in self-care.
11	I was supported from IHEAT.
12	I was supported from DMAT.
13	I was supported from outside resources such as universities, private clinics, and retired staff).
14	Electronic devices were introduced (smartphones, monitors, headsets, and personal computers).
15	Opportunities for information sharing among staff were established.
16	I could use the flextime system.
17	No overtime days and compensatory days off for working on holidays were secured.
18	I was interviewed by an occupational physician under the law for working excessive hours.
19	I participated in stress check interviews.
20	I had opportunities to consult with occupational health professionals such as occupational physicians, nursing staff, psychologists.
Please write any other comments about interventions that you feel have reduced your burden and stress.
	Free comment
Absenteeism
We would like to ask you about experiences due to work-related physical and mental discomfort caused by work.
Please select the most appropriate option for each experience.
The options were a) never, b) rarely, c) sometimes, d) often, e) always.
1	Due to physical and mental discomfort caused by work, I could not go to work.
2	Due to physical and mental discomfort caused by work, I was late or left early.
3	Due to physical and mental discomfort caused by work, I took a temporary absence
4	Due to physical and mental discomfort caused by work, I offered to change my workplace.
5	Due to physical and mental discomfort caused by work, I could barely get my work done.
Burnout
How often in the last 6 months did you have the following?
Please select the most appropriate option for each exoerience.
The options were a)never, b)rarely, c)sometimes, d)often, e)always.
1	I want to quit this kind of work.
2	I am so absorbed in my work that I forget about myself.
3	I find it annoying to be so attentive to details.
4	I think this job suits my personality.
5	I hate to look at my colleagues' and patients' faces.
6	I feel my job is boring.
7	When I finish a day's work, I feel that it is finally over.
8	I hate going out to the office before work and want to stay home.
9	After work, I feel that today was a good day.
10	I don't want to talk to my co-workers or customers anymore.
11	I don't care about the outcome of my work.
12	I feel that I have lost my mind because of my work.
13	I feel truly happy in my current job.
14	I don't think my current job is very meaningful to me.
15	I enjoy my job so much that time passes before I know it.
16	I feel that my body and mind are exhausted.
17	I think I have done my job well.
Presenteeism
On a scale from 1% to 100%, where 100% is the best job performance you could have at your job if unimpeded by sickness or injury, how would you rate your overall job performance on the days you worked during the past four weeks (28 days)?
	Figure(1-100)	%
Improvements needed for future pandemics
Please describe any matters that you think need improvement in public health center operations for future pandemics
	Free comment
The actual survey was conducted in Japanese.
